# Supplementary material for: Autologous hematopoietic stem cell transplantation in lymphoma patients is associated with a decrease in the double strand break repair capacity of peripheral blood lymphocytes
Source: PLoS One. 2017 Feb 16;12(2):e0171473. doi: 10.1371/journal.pone.0171473 (PMC5313139; doi:10.1371/journal.pone.0171473)
Supplement: S1 File — DNA repair capacities for each determination for different individuals using the assays described in the text. (XLSX) [file pone.0171473.s001.xlsx]

## Sheet: Healthy primary
individual	age blood draw	NHEJ			SSA			BER			NER
H33	26	0.273	0.234	0.32	0.227	0.228	0.259
H34	24	0.366	0.305	0.322	0.403	0.463	0.437	0.37569	0.321635	0.341528	0.182927	0.196381	0.194717
H35	22	0.293	0.252	0.239	0.173	0.188	0.163	0.301525	0.364549	0.430953	0.19876	0.197924	0.225961
H36	29	0.247	0.23	0.262	0.174	0.19	0.194
H37	42	0.082	0.085	0.099	0.11	0.153	0.146	0.420776	0.45043	0.477611	0.246306	0.243896	0.253252
H38	25	0.189	0.179	0.198	0.26	0.277	0.228	0.373031	0.39338	0.444311	0.223023	0.220967	0.234637
H39	31	0.275	0.23	0.226	0.224	0.164	0.174	0.476808	0.5061	0.483489	0.260915	0.265766	0.274665
H40	25	0.226	0.24	0.261	0.191	0.291	0.291	0.340114	0.339972	0.360667	0.192248	0.160162	0.182001
H41	61	0.117	0.105	0.086	0.187	0.145	0.161	0.36198	0.381949	0.496041	0.22241	0.213146	0.266459
H42	45	0.17	0.153	0.217	0.187	0.186	0.15	0.356993	0.360739	0.381252	0.180993	0.171145	0.202286
H43	52	0.176	0.197	0.201	0.242	0.26	0.272
H44	52	0.177	0.186	0.171	0.151	0.146	0.141	0.302611	0.31195	0.397948	0.220656	0.202378	0.208988
H45	47	0.118	0.147	0.2	0.167	0.155	0.185	0.469537	0.506834	0.483385	0.250279	0.322314	0.292689
H46	59	0.124	0.099	0.119	0.131	0.12	0.115	0.290124	0.305335	0.410784	0.171742	0.179776	0.202256
H47	43	0.163	0.173	0.196	0.235	0.234	0.221	0.423216	0.442051	0.392803	0.205009	0.201153	0.216897
H48	52	0.252	0.179	0.203	0.209	0.216	0.221	0.398496	0.364907	0.416109	0.221337	0.228351	0.212349

## Sheet: Healthy LCL
individual	cell line	NHEJ			SSA			BER			NER
H33	LCL-33	0.484986	0.49505	0.495465	0.433121	0.437098	0.425167
H34	LCL-34DG	0.507692	0.490829	0.492507	0.316475	0.368317	0.367192
H35	LCL-35	0.417323	0.410448	0.432918	0.280453	0.300151	0.271411	0.479321	0.566393	0.53118	0.39887	0.370369	0.382796
H36	LCL-36	0.476978	0.510035	0.42734	0.266963	0.254623	0.262411
H37	LCL-37	0.341538	0.300239	0.320592	0.182531	0.191283	0.155056	0.27534	0.378269	0.505804	0.322229	0.335086	0.31412
H38	LCL-38	0.454713	0.443694	0.4375	0.291317	0.266517	0.264188	0.465304	0.357816	0.366585	0.397829	0.280163	0.331352
H39	LCL-39	0.287197	0.3058	0.287671	0.192429	0.162119	0.168576	0.474486	0.532254	0.461013	0.389686	0.368373	0.396042
H40	LCL-40	0.623188	0.502294	0.545927	0.393258	0.365346	0.368513	0.401349	0.311966	0.395679	0.279847	0.233434	0.243121
H41	LCL-41	0.405333	0.41979	0.436834	0.311585	0.304993	0.325333	0.425489	0.453561	0.368549	0.327472	0.371	0.340664
H42	LCL-42	0.473118	0.449244	0.464037	0.319392	0.348571	0.318519	0.311532	0.29626	0.396005	0.275464	0.250799	0.241726
H43	LCL-43B	0.401264	0.366534	0.364063	0.262931	0.301766	0.305901
H44	LCL-44	0.447326	0.453488	0.462777	0.353365	0.326087	0.405622	0.454785	0.438938	0.4258	0.334116	0.355184	0.343552
H45	LCL-45B	0.383706	0.426471	0.418449	0.289394	0.258929	0.274105	0.351123	0.363781	0.434905	0.293384	0.262891	0.262979
H46	LCL-46	0.394659	0.381368	0.399536	0.294538	0.327538	0.348114	0.352035	0.360806	0.311094	0.29816	0.340874	0.358617
H47	LCL-47B	0.434358	0.42577	0.412747	0.240268	0.27894	0.251023	0.282276	0.311659	0.387171	0.319796	0.278837	0.232623
H48	LCL-48	0.332258	0.319444		0.236234	0.2528	0.245347	0.380328	0.30067	0.296359	0.253516	0.261835	0.338874

## Sheet: pre-aHCT patients
Cases (t-MDS/AML) pre-aHCT												Patient #
Patient	age at aHCT	NHEJ			SSA			BER		NER		Patient	age at aHCT	NHEJ			SSA			BER		NER
A	60											O	61
B	48											P	50
C	18											Q	21
D	55	0.192308			0.275862			0.152235	0.364333	1.084	0.172	R	57	0.243346	0.184502		0.242537	0.213559		0.127358	0.093839	0.141781	0.117975
E	59	0.14359			0.131034			0.0359751	0.0958574	0.151707	0.0902788	S	59	0.228571	0.211009		0.130366	0.155125		0.332424	0.707149	0.645066	0.291477
F	54	0.233288			0.23994			1.022	0.748508	0.57425	0.333082	T	52	0.280825			0.236486			0.334115	0.271883	0.318009	0.228171
G	69	0.494186			0.515152			0.613314	0.294943	0.227259	0.352948	U	68	0.234375			0.165644			0.151882	0.201115	0.158716	0.786861
H	58	0.259854	0.226637		0.183013	0.188124		0.323752	0.339903	0.273635	0.281572	V	39				0.126214			0.242192	0.0525402	0.082946	0.164324
I	68	0.176786	0.132385	0.203936	0.106952	0.142379	0.119048	0.200692	0.278224	0.20405	0.10998	W	66	0.234765			0.145009			0.480994	0.13656	0.173243	0.161325
J	49											X	50
K	56											Y	54
L	67	0.245645	0.203125		0.159926	0.203125		0.53504	0.505892	0.327514	0.24162	W	66	0.234765			0.145009			0.480994	0.13656	0.173243	0.161325
M	61	0.232477			0.182529			0.19395	0.297237	0.146896		AA	60	0.334975			0.263736			0.221783	0.257678	0.220831	0.234408
N	57	0.275641			0.161017			0.234407	0.515543	0.223382	0.238107	AB	56	0.27589	0.278676		0.172862	0.159672		0.096983	0.176594	0.309941	0.196814
	A is a case paired to control O, B a case paired to control P, etc.											extra controls (not matched)
	W is control for both cases I and L											Patient	age at aHCT	NHEJ			SSA
												AC	24	0.263158	0.248889		0.275556	0.285714
												AD	67	0.233333			0.321429
												AE	59	0.221498	0.153355	0.158311	0.160839	0.13125	0.156522
												AF	60	0.18798	0.25608		0.186104	0.186747
												AG	29	0.1875	0.200803	0.238806	0.266667	0.212121	0.239796

## Sheet: post-aHCT patients
Cases (t-MDS/AML) post-aHCT												Matched controls (no t-MDS/AML) post-aHCT
Patient	time post-aHCT	NHEJ			SSA			BER		NER		Patient	time post-aHCT	NHEJ			SSA			BER		NER
A	3years	0.249			0.131			0.285557	0.358286	0.133583	0.259744	O	6months							0.253275	0.678691	0.198139	0.14326
B	42months	0.157	0.175	0.14	0.165	0.139	0.135	0.509061	0.43819	0.217405	0.211168	P	6months	0.299			0.22			0.316988	0.242665	0.159298	0.189729
C	6months	0.126	0.117	0.13	0.149	0.14	0.157	0.416787	0.460588	0.225965	0.104631	Q	1year	0.214	0.159		0.162	0.152		0.41039	0.401609	0.241878	0.149644
D	6months							0.123475	0.159165	0.133391	0.229571	R	6months	0.188			0.132			0.31783	0.426708	0.278886	0.310866
E	18months	0.135	0.117	0.113	0.085	0.108	0.101	0.155657	0.330059	0.242561	0.105746	S	42months	0.176	0.12	0.18	0.117	0.098	0.127	0.119345	0.197646	0.127468	0.17846
F	18months	0.209549			0.147475			0.41625	0.389177	0.291451	0.384081	T	18months	0.189565	0.177298		0.191275	0.179541		0.310722	0.229027	0.303821	0.201882
G	6months	0.33			0.221			0.163141	0.356528	0.234214	0.247772	U	2years	0.136	0.124		0.117	0.108		0.31511	0.776954	0.266054	0.313544
H	1year	0.19704	0.190212		0.180227	0.145215	0.188989	0.368087	0.651787	0.442183	0.137437	V	1year							0.269973	0.440914	0.143222	0.808355
I	100days	0.097561	0.128205	0.0958904	0.126761	0.13253	0.179487	0.303192	0.194917	0.307712	0.4508	W	100days	0.127846	0.127413	0.119159	0.105012	0.0780591	0.0724638	0.259285	0.392061	0.26992	0.358387
J	6months	0.101	0.125	0.102	0.134	0.076	0.115	0.331583	0.239676	0.143492	0.140059	X	2years	0.116	0.109	0.121	0.119	0.118	0.12	0.434462	0.336817	0.182376	0.26757
K	6months	0.204082	0.151625	0.178947	0.152174	0.135659	0.101083	0.155005	0.25311	0.166862	0.104312	Y	6months	0.15641	0.161716		0.153509	0.0851064		0.143471	0.162885	0.24917	0.108226
L	6months							0.267042	0.542487	0.199	0.207264	W	100days	0.127846	0.127413	0.119159	0.105012	0.0780591	0.0724638	0.259285	0.392061	0.26992	0.358387
M	1year	0.223	0.189		0.185	0.184		0.284124	0.212419	0.144627	0.123484	AA	1year	0.104	0.106		0.102	0.111
N	100days	0.13615	0.135		0.194118	0.169811		0.272854	1.254	0.381969	0.64394	AB	100days	0.273273	0.19891	0.180247	0.175853	0.16	0.158974	0.175151	0.0482291	0.146065	0.0580161
	A is a case paired to control O, B a case paired to control P, etc.											extra controls (no match)
												Patient	time post-aHCT	NHEJ			SSA
												AC	4years	0.213058	0.21169		0.200927	0.22406	0.231434
												AD	5years	0.177474	0.175719	0.159151	0.215686	0.224138	0.162963
												AE	4years	0.193662	0.198807	0.206957	0.110228	0.0849343	0.119073
												AF	42months	0.154557	0.16812	0.160465	0.159841	0.158865	0.184023
												AG	4years	0.234637	0.150602	0.220339	0.223404	0.221557	0.178771
